# Supplementary material for: A dataset to assess providers׳ knowledge and attitudes towards the 2013 American College of Cardiology/American Heart Association Cholesterol Management Guideline
Source: Data Brief. 2016 Mar 9;7:595–8. doi: 10.1016/j.dib.2016.02.082 (PMC4802420; doi:10.1016/j.dib.2016.02.082)
Supplement: Supplementary file 2 — Supplementary material [file mmc2.zip]

Archive with 5 entries (4 files):
- Dataset.pdf
- __MACOSX/
- __MACOSX/._Dataset.pdf
- Figure1.ppt
- __MACOSX/._Figure1.ppt
